# Supplementary material for: Temporal profiling of human lymphoid tissues reveals coordinated defense against viral challenge
Source: Nat Immunol. 2025 Jan 31;26(2):215–29. doi: 10.1038/s41590-024-02064-9 (PMC11785532; doi:10.1038/s41590-024-02064-9)
Supplement: Supplementary file 3 — Statistical source data. [file 41590_2024_2064_MOESM3_ESM.xlsx]

## Sheet: Extended Data Fig. 2
	Extended Data Fig. 2b
		Healthy control	Active COVID	Conval. COVID		Stats	Mann-Whitney test
		8.94	6.1	7.76		Active vs conval.	P=0.0286
		14.2	25.6	1.28
		11.2	21.5	7.59
		16		5.82

## Sheet: Extended Data Fig. 3
	Extended Data Fig. 3b
		Healthy control	Active COVID
		1.2986	27.2834
		10.3182	28.0051

## Sheet: Extended Data Fig. 4
	Extended Data Fig.4d
		Blood		NALT		Nasal brushing
		Active COVID	Conval. COVID	Active COVID	Conval. COVID	Healthy control	Active COVID	Conval. COVID
		2.74	2.7	0.51	37.7	6.43	6.65	19.8
		6.17	1.65	26	27	7.14	3.95	35
		8.47	1.79	22	28.9	2.89	29.9	19.2
		0.23	3.04	8.57	5.63	4.3		8
		1.41	2.29	3.3	27.6
		0.81		13.4
				16.6

## Sheet: Extended Data Fig. 5
	Extended Data Fig.5c
	T cells of CD45+	NALT			Blood				CD4+ % of T cells	NALT			Blood				CD4- % of T cells	NALT			Blood
		Healthy control	Active COVID	Conval. COVID	Healthy control	Active COVID	Conval. COVID			Healthy control	Active COVID	Conval. COVID	Healthy control	Active COVID	Conval. COVID			Healthy control	Active COVID	Conval. COVID	Healthy control	Active COVID	Conval. COVID
		48.8	19.2	66.1	39.5	29.7	74.2			61.2	83.9	76.7	72.7	53.7	57.1			38.8	15.7	23.3	27.3	46.3	42.8
		45.5	22	69.9	51.8	2.95	65.7			80.7	67	80.2	48.1	75.9	63.9			19.3	33.2	19.8	51.9	24.5	36.1
		55.5	61.3	57.4		35	65.3			79.1	85.4	82		71.9	58.9			20.3	14.8	18		28	41.1
		35.2	52.4	74.9		70.5	51.2			73.2	82.9	61.4		50.6	48.4			26.8	17.1	38.5		49.4	51.6
		61.9	79.8	11		47.2	60.5				80.2	39.4		63.4	47.7				19.8	59.7		36.3	52.2
			55.6								79.9								20.1
	Extended Data Fig.5d
	Teff % of CD4- T cells	NALT			Blood				Tn % of CD4- T cells	NALT			Blood				Tcm % of CD4- T cells	NALT			Blood				Tem % of CD4- T cells	NALT			Blood
	CCR7- CD45RA+	Healthy control	Active COVID	Conval. COVID	Healthy control	Active COVID	Conval. COVID		CCR7+ CD45RA+	Healthy control	Active COVID	Conval. COVID	Healthy control	Active COVID	Conval. COVID		CCR7+ CD45RA-	Healthy control	Active COVID	Conval. COVID	Healthy control	Active COVID	Conval. COVID		CCR7- CD45RA-	Healthy control	Active COVID	Conval. COVID	Healthy control	Active COVID	Conval. COVID
		50	7.42	11.8	12.9	36.8	11.9			13.7	1.72	29.4	14.7	4.67	68.1			4.81	10.2	8.77	18.9	21.1	4.96			31.4	80.6	49.9	53.4	37.4	15
		4.8	15.7	0.23	5.69	7.57	4.86			31.8	2.74	0.71	43.5	2.24	23.7			11.9	4.65	41.8	25.2	15	38.5			51.5	76.9	57.3	25.7	75.2	32.9
		11.9	3.09	3.61		2.92	17.2			4.56	1.6	0.16		0.46	6.24			7.76	16.8	3.15		9.29	13			75.8	78.5	93.1		87.3	63.6
		6.85	0.69	6.32		11.9	8.28			2.07	0.17	44.4		52.4	67.1			7.75	14.8	34.2		5.81	18.6			83.3	84.3	15.1		29.8	5.99
			10.6	39.9		23.7	21.6				55	3.67		41.1	20.9				7.87	0.88		4.01	8.74				26.6	55.6		31.2	48.8
			5.5								18.3								12.3								63.8
	Extended Data Fig.5e
	PD1+ CD4+ % of T cells	NALT			Blood
		Healthy control	Active COVID	Conval. COVID	Healthy control	Active COVID	Conval. COVID
		5.75	3	5.14	0.038	0.5	0.033
		6.68	2.44	13.4	0.18	10	0.92
		1.35	6.85	19.1		1.35	1.41
		3.49	6.37	7.51		0.8	0.49
			7.88	4.11		1.84	1.1
			11.8
		Stats	Kruskal-Wallis with Dunn's post-test compariong all columns (P=0.0047)
		Conval NALT vs Conval Blood	P=0.0323

## Sheet: Extended Data Fig. 7
	Extended Data Fig.7d
	CD19+ % of CD45+	NALT			Blood				Stats	Kruskal-Wallis with Dunn's post-test pairwise comparisons
		Healthy control	Active COVID	Conval. COVID	Healthy control	Active COVID	Conval. COVID		Active Covid NALT vs Active Covid Blood	P=0.0136
		46.3	24.4	22.5	3.79	3.1	7.48
		51.3	5.86	19.8	6.88	8.22	8.34
		40.2	27.4	31.6		1.4	7.12
		58.1	28.1	14.1		8.77	3.73
		33.1	42.8	0.59		6.24	11.4
			13.9			19.5
			35.5
	Extended Data Fig.7e
	IgD- CD27- % of CD19+ cells	NALT			Blood				Naïve % of CD19+ cells	NALT			Blood				NSw Mem. % of CD19+ cells	NALT			Blood				Sw Mem. % of CD19+ cells	NALT			Blood
		Healthy control	Active COVID	Conval. COVID	Healthy control	Active COVID	Conval. COVID		IgD+ CD27-	Healthy control	Active COVID	Conval. COVID	Healthy control	Active COVID	Conval. COVID		IgD+ CD27+	Healthy control	Active COVID	Conval. COVID	Healthy control	Active COVID	Conval. COVID		IgD- CD27+	Healthy control	Active COVID	Conval. COVID	Healthy control	Active COVID	Conval. COVID
		27.5	21.8	16.1	21.9	2.25	5.6			46.2	51.9	42.4	47.4	74.5	61.7			3.72	1.98	7.42	5.35	8.29	15.4			22.8	23.7	32.4	25.5	15.1	16.8
		23.6	19.5	14.3	16.2	3.39	6.68			39.9	7.03	51.4	72.2	37.6	52.1			5.24	5.43	2.31	3.14	22.8	5.02			31.6	68	30.7	8.12	36.2	35.7
		55.1	8.58	4.65		8.71	3.21			15.9	23.5	54.2		31.9	53.8			2.05	13.7	7.31		11.1	8.49			24.5	54.6	33.1		48.4	34.2
		19.9	6.35	17.5		5.1	7.61			25	6.38	46.7		80	65.8			10.3	3.55	4.71		0.97	4.42			44.2	84.1	29.3		13.6	21.3
		25.9	11.5	12.9		3.64	1.32			59.9	47.6	40.3		54.6	77.8			2.91	2.46	12.7		12.9	9.99			10.2	37.7	32.4		28.6	10.5
			8.64			2.72					38.1			91.5					8.54			0.87					44.1			4.32
			8.56								57.3								1.56								31.6
